# Supplementary material for: Dissecting cancer heterogeneity based on dimension reduction of transcriptomic profiles using extreme learning machines
Source: PLoS One. 2018 Sep 14;13(9):e0203824. doi: 10.1371/journal.pone.0203824 (PMC6138406; doi:10.1371/journal.pone.0203824)
Supplement: S1 Table — (XLSX) [file pone.0203824.s012.xlsx]

## Sheet: TCGA Gastric cancer
Samples number	415
Platform	Illumina RNA-Seq
Age median	71
Gender:
Male	15
Female	4
Relapse:
FALSE	172
TRUE	45
Survival time median(days)	399
Stage:
m	19
n	19
t	19
Stage:
1	57
2	124
3	173
4	43
Subtypes:
EMT	92
MSI	129
MSS/TP53-	90
MSS/TP53+	27
Reference	Cancer Genome Atlas Research Network. et al. Comprehensive molecular characterization of gastric adenocarcinoma. Nature 513, 202–209 (2014).

## Sheet: TCGA Ovarian cancer
Samples number	514
Platform	Affymetrix Human Genome U133a Microarray
Age median	59
Vital-status:
alive	194
dead	320
Relapse:
FALSE	181
TRUE	48
Survival time median(days)	397.5
Subtypes:
Differentiated	61
Immunoreactive	158
Mesenchymal	106
Proliferative	135
Reference	Cancer Genome Atlas Research N. Integrated genomic analyses of ovarian carcinoma. Nature. 2011;474(7353):609–615.

## Sheet: GSE26253
Samples number	277
Platform	Illumina HumanRef-8 WG-DASL v3.0
Vital-status:
alive	174
dead	103
Survival time median(days)	1918
Subtypes:
MSI	88
MSS/TP53+	85
MSS/TP53-	49
EMT	55
Reference	Lee et al. PLoS One, 2014

## Sheet: GSE26712
Samples number	185
Platform	Affymetrix Human Genome U133A Array
Vital-status:
alive	55
dead	127
Survival time median(years)	46.4
Subtypes:
Immunoreactive	42
Differentiated	66
Proliferative	37
Mesenchymal	37
Reference	Bonome et al. Cancer Res, 2008
