# Supplementary material for: Dissecting cancer heterogeneity based on dimension reduction of transcriptomic profiles using extreme learning machines
Source: PLoS One. 2018 Sep 14;13(9):e0203824. doi: 10.1371/journal.pone.0203824 (PMC6138406; doi:10.1371/journal.pone.0203824)
Supplement: S2 Table — (XLSX) [file pone.0203824.s013.xlsx]

## Sheet: GC_hidden
TCGA patients ID	Feature 1	Feature 2	Feature 3	Label
TCGA-3M-AB46-01A-11R-A414-31	-245.89	-220.608	77.8859	1
TCGA-3M-AB47-01A-22R-A414-31	-240.988	-131.096	17.3312	1
TCGA-B7-5816-01A-21R-1602-13	-151.118	-254.006	13.9637	2
TCGA-B7-5818-01A-11R-1602-13	-241.592	-229.971	92.0739	1
TCGA-B7-A5TI-01A-11R-A31P-31	-174.612	-150.264	175.941	2
TCGA-B7-A5TJ-01A-11R-A31P-31	-118.973	-216.04	-3.28799	3
TCGA-B7-A5TK-01A-12R-A36D-31	-157.634	-123.489	2.98481	4
TCGA-B7-A5TN-01A-21R-A31P-31	-220.982	-162.528	71.8063	1
TCGA-BR-4187-01A-01R-1131-13	-141.31	-154.573	66.9147	4
TCGA-BR-4191-01A-02R-1131-13	-169.351	-125.16	49.017	4
TCGA-BR-4201-01A-01R-1131-13	-107.798	-61.4818	127.877	4
TCGA-BR-4253-01A-01R-1131-13	-235.57	-131.464	173.91	1
TCGA-BR-4255-01A-01R-1131-13	-73.749	-89.0778	26.0209	4
TCGA-BR-4256-01A-01R-1131-13	-121.776	-140.44	-134.867	3
TCGA-BR-4257-01A-01R-1131-13	-227.737	-185.148	24.6369	1
TCGA-BR-4267-01A-01R-1131-13	-283.478	-91.4074	35.9705	1
TCGA-BR-4279-01A-01R-1131-13	-93.5528	-144.124	111.576	4
TCGA-BR-4280-01A-01R-1131-13	-393.913	-254.442	29.8982	1
TCGA-BR-4292-01A-01R-1131-13	-181.211	-239.671	177.983	2
TCGA-BR-4294-01A-01R-1131-13	-142.199	-169.579	131.648	2
TCGA-BR-4357-01A-01R-1157-13	-119.511	-140.17	99.8075	4
TCGA-BR-4361-01A-01R-1157-13	-283.284	-154.958	58.3302	1
TCGA-BR-4362-01A-01R-1157-13	-187.302	-171.562	93.8926	2
TCGA-BR-4363-01A-01R-1157-13	-152.282	-127.873	43.053	4
TCGA-BR-4366-01A-01R-1157-13	-153.111	-168.19	-37.3795	3
TCGA-BR-4367-01A-01R-1157-13	-286.834	-136.032	22.8316	1
TCGA-BR-4368-01A-01R-1157-13	-195.099	-182.736	-48.8826	3
TCGA-BR-4369-01A-01R-1157-13	-171.947	-235.479	-6.79063	3
TCGA-BR-4370-01A-01R-1157-13	-113.674	-57.2064	19.0916	4
TCGA-BR-4371-01A-01R-1157-13	-261.219	-270.511	109.429	1
TCGA-BR-6452-01A-12R-1802-13	-180.83	-202.322	127.74	2
TCGA-BR-6453-01A-11R-1802-13	-164.339	-208.573	14.4946	3
TCGA-BR-6454-01A-11R-1802-13	-212.217	-41.0787	26.1749	4
TCGA-BR-6455-01A-11R-1802-13	-216.364	-122.446	-3.61418	3
TCGA-BR-6456-01A-11R-1802-13	-107.109	-361.414	0.484889	2
TCGA-BR-6457-01A-21R-1802-13	-8.27186	-141.718	-38.0244	4
TCGA-BR-6458-01A-11R-1802-13	-202.539	-127.928	27.7176	4
TCGA-BR-6563-01A-13R-2055-13	-53.3824	-152.945	-11.5056	4
TCGA-BR-6564-01A-12R-1884-13	-110.578	-176.229	5.12773	3
TCGA-BR-6565-01A-11R-1802-13	-238.053	-352.545	22.3323	2
TCGA-BR-6566-01A-11R-1802-13	-217.431	-151.88	70.4802	1
TCGA-BR-6705-01A-12R-1884-13	-100.846	-107.446	35.7693	4
TCGA-BR-6706-01A-11R-1884-13	-132.957	-277.753	65.2469	2
TCGA-BR-6707-01A-11R-1884-13	-236.254	-210.977	45.1674	1
TCGA-BR-6709-01A-11R-1884-13	-134.691	-60.9127	-8.56644	4
TCGA-BR-6801-01A-11R-1884-13	-88.6849	-211.928	1.63687	3
TCGA-BR-6802-01A-11R-1884-13	-122.777	-280.9	112.669	2
TCGA-BR-6803-01A-11R-1884-13	-44.0975	-175.436	-69.0655	3
TCGA-BR-6852-01A-11R-1884-13	-75.8235	-135.096	120.659	4
TCGA-BR-7196-01A-11R-2055-13	-93.8953	-120.883	16.7527	4
TCGA-BR-7197-01A-11R-2203-13	-117.059	-166.866	56.2406	4
TCGA-BR-7703-01A-11R-2055-13	-227.529	-304.123	-18.0965	3
TCGA-BR-7704-01A-11R-2055-13	-32.9653	-182.154	30.3562	4
TCGA-BR-7707-01A-11R-2055-13	-218.014	-108.849	67.4892	4
TCGA-BR-7715-01A-11R-2055-13	-168.965	-198.36	-20.0907	3
TCGA-BR-7716-01A-21R-2055-13	-132.609	-252.626	50.0082	2
TCGA-BR-7717-01A-11R-2055-13	-210.614	-280.426	51.2618	2
TCGA-BR-7722-01A-31R-2203-13	-106.565	-192.195	75.4524	2
TCGA-BR-7723-01A-11R-2055-13	-209.47	-273.855	5.94815	2
TCGA-BR-7851-01A-11R-2203-13	-82.5764	-269.122	74.7451	2
TCGA-BR-7901-01A-11R-2203-13	-134.145	-115.733	43.2358	4
TCGA-BR-7957-01A-11R-2203-13	-67.4267	-1.8115	4.89692	4
TCGA-BR-7958-01A-21R-2343-13	-184.85	-95.2222	74.4035	4
TCGA-BR-7959-01A-11R-2343-13	-86.1775	-118.03	47.6127	4
TCGA-BR-8058-01A-31R-2343-13	-120.835	-187.549	92.7274	2
TCGA-BR-8059-01A-11R-2343-13	-91.8251	-275.669	129.771	2
TCGA-BR-8060-01A-11R-2343-13	-287.35	-30.3821	41.6407	1
TCGA-BR-8077-01A-11R-2343-13	-204.398	-231.083	57.3188	2
TCGA-BR-8078-01A-11R-2343-13	-215.972	-122.614	23.4672	4
TCGA-BR-8080-01A-11R-2343-13	-50.2522	-128.875	7.31282	4
TCGA-BR-8081-01A-11R-2343-13	-236.416	-293.263	90.7506	2
TCGA-BR-8284-01A-11R-2343-13	-141.688	-191.676	-59.8616	3
TCGA-BR-8286-01A-12R-2343-13	-340.706	-170.951	23.1408	1
TCGA-BR-8289-01A-11R-2343-13	-212.729	-162.188	125.858	1
TCGA-BR-8291-01A-11R-2343-13	-125.084	-130.262	73.1571	4
TCGA-BR-8295-01A-11R-2343-13	-140.024	-209.382	200.45	2
TCGA-BR-8296-01A-11R-2343-13	-175.774	-130.661	-20.1149	3
TCGA-BR-8297-01A-12R-2343-13	-96.7122	-165.9	-25.8656	3
TCGA-BR-8361-01A-11R-2343-13	-122.119	-163.747	197.715	2
TCGA-BR-8362-01A-11R-2343-13	-244.52	-112.28	-11.6482	3
TCGA-BR-8363-01A-11R-2343-13	-280.777	-172.994	51.4693	1
TCGA-BR-8364-01A-11R-2343-13	-68.7705	-49.1479	-3.95731	4
TCGA-BR-8365-01A-21R-2343-13	-50.9581	-115.317	-21.9174	4
TCGA-BR-8366-01A-11R-2343-13	-177.409	-50.7417	7.54177	4
TCGA-BR-8367-01A-11R-2343-13	-119.714	-115.639	24.2347	4
TCGA-BR-8368-01A-11R-2343-13	-178.15	-128.616	43.564	4
TCGA-BR-8369-01A-11R-2343-13	-162.42	-99.8231	-0.278354	4
TCGA-BR-8371-01A-11R-2343-13	-92.4229	-138.729	-17.2303	4
TCGA-BR-8372-01A-11R-2343-13	-253.589	-228.905	0.990781	1
TCGA-BR-8373-01A-11R-2343-13	-165.792	-193.703	-37.7072	3
TCGA-BR-8380-01A-11R-2343-13	-170.447	-273.431	-33.9493	3
TCGA-BR-8381-01A-11R-2402-13	-176.855	-132.703	15.613	4
TCGA-BR-8382-01A-11R-2402-13	-154.06	-214.719	102.262	2
TCGA-BR-8384-01A-21R-2402-13	-30.9874	-121.221	-48.8856	4
TCGA-BR-8483-01A-31R-2402-13	-128.766	-270.402	110.55	2
TCGA-BR-8484-01A-11R-2402-13	-145.234	-86.9136	58.0491	4
TCGA-BR-8485-01A-11R-2402-13	-115.732	-272.95	32.55	2
TCGA-BR-8486-01A-31R-2402-13	-240.837	-290.378	-25.1037	3
TCGA-BR-8487-01A-11R-2402-13	-317.234	-147.018	150.955	1
TCGA-BR-8588-01A-11R-2402-13	-189.143	-186.372	30.7945	3
TCGA-BR-8589-01A-11R-2402-13	-271.669	-61.2568	43.9156	1
TCGA-BR-8590-01A-11R-2402-13	-173.806	-128.906	-7.45398	3
TCGA-BR-8591-01A-11R-2402-13	-281.895	-125.838	60.803	1
TCGA-BR-8592-01A-11R-2402-13	-135.049	-141.315	-28.355	3
TCGA-BR-8676-01A-11R-2402-13	-323.669	-74.5573	61.3134	1
TCGA-BR-8677-01A-11R-2402-13	-105.141	-139.971	-46.9561	3
TCGA-BR-8678-01A-11R-2402-13	-205.752	-116.564	-101.718	3
TCGA-BR-8679-01A-11R-2402-13	-155.012	-210.434	-48.5823	3
TCGA-BR-8680-01A-11R-2402-13	-260.376	-172.412	-33.068	3
TCGA-BR-8682-01A-11R-2402-13	-190.221	-137.551	85.8706	4
TCGA-BR-8683-01A-11R-2402-13	-250.075	-167.926	-32.7006	3
TCGA-BR-8686-01A-11R-2402-13	-176.568	-205.251	62.5582	2
TCGA-BR-8687-01A-11R-2402-13	-51.7478	-107.811	-20.9579	4
TCGA-BR-8690-01A-11R-2402-13	-233.295	-68.6378	75.0528	4
TCGA-BR-A44T-01A-32R-A24K-31	-145.914	-124.965	-39.8583	3
TCGA-BR-A44U-01A-11R-A36D-31	-262.645	-258.073	70.9908	1
TCGA-BR-A452-01A-91R-A251-31	-35.0405	-181.097	28.2125	4
TCGA-BR-A453-01A-11R-A24K-31	-75.8579	-219.445	-81.4774	3
TCGA-BR-A4CR-01A-11R-A24K-31	-110.361	-345.906	48.3641	2
TCGA-BR-A4CS-01A-11R-A24K-31	-188.945	-130.064	-5.79045	3
TCGA-BR-A4IU-01A-22R-A251-31	-141.134	-170.995	0.0514081	3
TCGA-BR-A4IV-01A-31R-A251-31	-149.758	-206.917	-34.7902	3
TCGA-BR-A4IY-01A-11R-A251-31	-250.766	-149.325	112.589	1
TCGA-BR-A4IZ-01A-32R-A251-31	-150.481	-65.3822	-58.601	4
TCGA-BR-A4J1-01A-11R-A251-31	-81.7191	-323.37	25.1642	2
TCGA-BR-A4J2-01A-21R-A251-31	-122.57	-264.035	-60.5028	3
TCGA-BR-A4J4-01A-12R-A251-31	-295.772	-135.149	-90.1198	3
TCGA-BR-A4J5-01A-21R-A251-31	-259.144	-69.3715	12.3436	4
TCGA-BR-A4J6-01A-11R-A251-31	-69.6066	-45.9925	-33.839	4
TCGA-BR-A4J7-01A-31R-A251-31	-197.609	31.8888	-16.5153	4
TCGA-BR-A4J8-01A-11R-A251-31	-155.584	-285.022	73.1363	2
TCGA-BR-A4J9-01A-12R-A251-31	-99.6379	-81.2797	-93.692	3
TCGA-BR-A4PD-01A-11R-A251-31	-250.543	-137.774	131.817	1
TCGA-BR-A4PE-01A-31R-A251-31	-150.809	-99.0281	135.396	4
TCGA-BR-A4PF-01A-11R-A251-31	-294.393	-280.956	174.683	1
TCGA-BR-A4QI-01A-12R-A251-31	-254.832	-207.787	88.4863	1
TCGA-BR-A4QL-01A-31R-A251-31	-276.358	-319.419	32.1236	1
TCGA-BR-A4QM-01A-12R-A251-31	-321.951	-160.593	57.53	1
TCGA-CD-5798-01A-11R-1602-13	-171.608	-260.784	-22.721	3
TCGA-CD-5799-01A-11R-1602-13	-159.178	-239.69	94.8894	2
TCGA-CD-5800-01A-11R-1602-13	-148.985	-215.134	79.9739	2
TCGA-CD-5801-01A-11R-1602-13	-210.775	-149.772	10.4802	3
TCGA-CD-5803-01A-11R-1602-13	-135.357	-75.6481	27.3269	4
TCGA-CD-5804-01A-12R-2055-13	-74.463	-232.574	66.0109	2
TCGA-CD-5813-01A-11R-1602-13	-105.133	-220.994	-38.8872	3
TCGA-CD-8524-01A-11R-2343-13	-165.058	-108.734	70.4766	4
TCGA-CD-8525-01A-11R-2343-13	-83.4035	-282.174	62.3996	2
TCGA-CD-8526-01A-11R-2343-13	-67.3868	-217.333	207.97	2
TCGA-CD-8527-01A-11R-2343-13	-124.067	-322.717	152.112	2
TCGA-CD-8528-01A-11R-2343-13	-257.406	-245.574	169.853	1
TCGA-CD-8529-01A-11R-2343-13	-171.847	-109.11	12.138	4
TCGA-CD-8530-01A-11R-2343-13	-135.515	-158.254	-26.4022	3
TCGA-CD-8531-01A-11R-2343-13	-167.105	-278.374	-76.5683	3
TCGA-CD-8532-01A-11R-2343-13	-148.115	-223.536	85.1524	2
TCGA-CD-8533-01A-11R-2343-13	-47.2154	-197.139	52.6369	2
TCGA-CD-8534-01A-11R-2343-13	-287.756	-163.736	61.5977	1
TCGA-CD-8535-01A-11R-2343-13	-125.476	-90.3798	29.6517	4
TCGA-CD-8536-01A-11R-2343-13	-148.004	-193.963	-28.5483	3
TCGA-CD-A486-01A-11R-A24K-31	-143.5	-199.833	55.5304	2
TCGA-CD-A487-01A-21R-A24K-31	-338.37	-217.659	57.4024	1
TCGA-CD-A489-01A-11R-A24K-31	-94.0588	-132.963	-58.2028	3
TCGA-CD-A48A-01A-12R-A36D-31	-127.996	-160.014	103.583	4
TCGA-CD-A48C-01A-11R-A24K-31	-303.081	-188.873	86.4156	1
TCGA-CD-A4MG-01A-11R-A251-31	-170.057	-192.028	-56.4669	3
TCGA-CD-A4MH-01A-11R-A251-31	-270.927	-167.799	44.0748	1
TCGA-CD-A4MI-01A-21R-A251-31	-206.019	-204.54	68.9456	1
TCGA-CD-A4MJ-01A-11R-A251-31	-195.928	-189.369	27.0965	3
TCGA-CG-4301-01A-01R-1157-13	-155.798	-105.759	126.532	4
TCGA-CG-4304-01A-01R-1157-13	-152.578	-144.201	19.6155	4
TCGA-CG-4305-01A-01R-1157-13	-222.638	-195.807	55.4537	1
TCGA-CG-4306-01A-01R-1157-13	-290.175	-207.493	13.5909	1
TCGA-CG-4436-01A-01R-1157-13	-185.816	-208.152	55.5446	2
TCGA-CG-4437-01A-01R-1802-13	-160.364	-253.395	79.1933	2
TCGA-CG-4438-01A-01R-1157-13	-162.057	-101.413	38.7711	4
TCGA-CG-4440-01A-01R-1157-13	-209.069	-271.308	57.2974	2
TCGA-CG-4441-01A-01R-1802-13	-291.85	-135.35	60.3073	1
TCGA-CG-4442-01A-01R-1157-13	-358.689	-90.3419	23.398	1
TCGA-CG-4443-01A-01R-1157-13	-140.299	7.40238	-10.4556	4
TCGA-CG-4444-01A-01R-1157-13	-183.971	-196.662	-49.7539	3
TCGA-CG-4449-01A-01R-1157-13	-70.7768	19.3111	24.6358	4
TCGA-CG-4460-01A-01R-1157-13	-148.022	-125.867	117.096	4
TCGA-CG-4462-01A-01R-1157-13	-161.99	-66.9338	52.7386	4
TCGA-CG-4465-01A-01R-1157-13	-284.542	-308.395	75.3646	1
TCGA-CG-4466-01A-01R-1157-13	-223.266	-168.525	-27.9105	3
TCGA-CG-4469-01A-01R-1157-13	-181.419	-169.76	76.9212	2
TCGA-CG-4472-01A-01R-1157-13	-163.127	-87.8433	70.7915	4
TCGA-CG-4474-01A-02R-1157-13	-264.863	-207.104	84.333	1
TCGA-CG-4475-01A-01R-1157-13	-132.079	-55.2608	61.4885	4
TCGA-CG-4476-01A-01R-1157-13	-111.025	-192.068	23.0682	3
TCGA-CG-4477-01A-01R-1157-13	-142.062	-47.2419	108.558	4
TCGA-CG-5716-01A-21R-1802-13	-216.236	-181.711	138.338	1
TCGA-CG-5717-01A-11R-1602-13	-223.448	-114.295	34.3864	4
TCGA-CG-5718-01A-11R-1602-13	-154.871	-229.793	123.321	2
TCGA-CG-5719-01A-11R-1602-13	-45.9282	-118.901	47.4345	4
TCGA-CG-5720-01A-11R-1602-13	-229.464	-277.463	31.5272	2
TCGA-CG-5721-01A-11R-1602-13	-163.116	-208.829	-12.6315	3
TCGA-CG-5722-01A-21R-1602-13	-131.584	-151.416	73.9957	4
TCGA-CG-5723-01A-11R-1602-13	-191.144	-262.069	53.417	2
TCGA-CG-5724-01A-11R-1602-13	-178.493	-140.72	134.432	4
TCGA-CG-5725-01A-11R-1602-13	-153.442	-247.22	115.903	2
TCGA-CG-5726-01A-11R-1602-13	-263.401	-277.175	71.3385	1
TCGA-CG-5732-01A-11R-1602-13	-135.055	-268.065	180.022	2
TCGA-CG-5734-01A-11R-1602-13	-177.734	-290.972	79.8408	2
TCGA-D7-5577-01A-01R-1602-13	-123.138	-120.26	148.633	4
TCGA-D7-5578-01A-01R-1602-13	-190.946	-282.418	25.7956	2
TCGA-D7-6518-01A-11R-1802-13	-140.39	-119.761	20.2229	4
TCGA-D7-6519-01A-11R-1802-13	-212.339	-180.671	74.8968	1
TCGA-D7-6520-01A-11R-1802-13	-189.275	-110.672	184.416	4
TCGA-D7-6521-01A-11R-1802-13	-31.5126	-185.171	118.145	2
TCGA-D7-6522-01A-11R-1802-13	-109.771	-180.084	93.7067	2
TCGA-D7-6524-01A-11R-1802-13	-219.962	-69.7619	8.72972	4
TCGA-D7-6525-01A-11R-1802-13	-268.125	-102.197	174.611	1
TCGA-D7-6526-01A-11R-1802-13	-117.056	-210.645	84.716	2
TCGA-D7-6527-01A-11R-1802-13	-65.0681	-177.098	33.4536	4
TCGA-D7-6528-01A-11R-1802-13	-291.786	-218.558	-30.8729	1
TCGA-D7-6815-01A-11R-1884-13	-289.664	-270.42	58.6371	1
TCGA-D7-6817-01A-11R-1884-13	-241.676	-96.062	66.6926	1
TCGA-D7-6818-01A-11R-1884-13	-60.5541	-248.632	140.25	2
TCGA-D7-6820-01A-11R-1884-13	-84.6041	-202.274	63.4776	2
TCGA-D7-6822-01A-11R-1884-13	-183.789	-112.04	41.0743	4
TCGA-D7-8570-01A-11R-2343-13	-204.051	-120.233	70.0282	4
TCGA-D7-8572-01A-11R-2343-13	-218.137	-164.355	109.797	1
TCGA-D7-8573-01A-11R-2343-13	-295.427	-112.78	-38.3694	1
TCGA-D7-8574-01A-13R-2343-13	-239.526	-182.316	13.2465	1
TCGA-D7-8575-01A-11R-2343-13	-276.027	-71.1732	95.5187	1
TCGA-D7-8576-01A-11R-2343-13	-219.799	-182.068	103.587	1
TCGA-D7-8578-01A-21R-2343-13	-155.098	-200.644	28.7586	3
TCGA-D7-8579-01A-11R-2343-13	-163.467	-155.74	46.0094	4
TCGA-D7-A4YT-01A-11R-A251-31	-98.3126	-51.0157	65.7897	4
TCGA-D7-A4YU-01A-21R-A251-31	-213.893	-142.493	34.4233	1
TCGA-D7-A4YV-01A-11R-A251-31	-133.081	-173.076	34.813	4
TCGA-D7-A4YX-01A-11R-A251-31	-240.102	-238.168	19.682	1
TCGA-D7-A4YY-01A-11R-A251-31	-221.505	-192.001	65.9665	1
TCGA-D7-A4Z0-01A-22R-A251-31	-151.932	-131.093	56.6324	4
TCGA-D7-A6EV-01A-11R-A31P-31	-320.804	-264.585	117.97	1
TCGA-D7-A6EX-01A-11R-A31P-31	-44.6538	-126.824	24.9872	4
TCGA-D7-A6EY-01A-21R-A31P-31	-230.324	-166.172	5.09227	3
TCGA-D7-A6EZ-01A-11R-A31P-31	-283.209	-197.777	88.0223	1
TCGA-D7-A6F0-01A-11R-A31P-31	-115.709	-150.334	77.1634	4
TCGA-D7-A6F2-01A-12R-A31P-31	-235.177	-272.752	134.427	2
TCGA-D7-A747-01A-22R-A33Y-31	-222.601	-184.199	-14.6654	3
TCGA-D7-A748-01A-12R-A32D-31	-103.222	-9.2095	71.6058	4
TCGA-D7-A74A-01A-11R-A32D-31	-221.72	-121.608	66.5932	1
TCGA-EQ-8122-01A-11R-2343-13	-135.118	-213.952	72.5612	2
TCGA-EQ-A4SO-01A-11R-A251-31	-144.662	-206.192	-35.0477	3
TCGA-F1-6177-01A-11R-1802-13	-411.362	-419.506	95.6446	1
TCGA-F1-6874-01A-11R-1884-13	-215.481	-180.317	77.3252	1
TCGA-F1-6875-01A-11R-2055-13	-148.116	-92.968	-31.6549	4
TCGA-F1-A448-01A-11R-A24K-31	-218.451	-124.605	-42.9133	3
TCGA-F1-A72C-01A-21R-A33Y-31	-139.39	-190.738	39.9562	2
TCGA-FP-7735-01A-11R-2055-13	-83.1049	-165.938	-4.02031	3
TCGA-FP-7829-01A-11R-2055-13	-78.0702	-244.509	-15.3983	3
TCGA-FP-7916-01A-11R-2203-13	-69.3584	-169.457	78.3357	4
TCGA-FP-7998-01A-11R-2203-13	-157.663	-76.0991	-6.74083	4
TCGA-FP-8099-01A-11R-2343-13	-134.18	-171.503	90.3416	2
TCGA-FP-8209-01A-11R-2343-13	-74.3574	-124.006	-127.184	3
TCGA-FP-8210-01A-11R-2343-13	-58.6253	-91.9368	59.382	4
TCGA-FP-8211-01A-11R-2343-13	-167.594	-231.799	57.6715	2
TCGA-FP-8631-01A-11R-2402-13	-192.289	-134.009	5.68704	3
TCGA-FP-A4BE-01A-12R-A24K-31	-256.236	-251.7	100.778	1
TCGA-FP-A4BF-01A-12R-A36D-31	-174.828	-136.304	177.311	4
TCGA-FP-A8CX-01A-11R-A36D-31	-244.747	-257.955	114.637	1
TCGA-FP-A9TM-01A-11R-A39E-31	-272.131	-154.532	60.5533	1
TCGA-HF-7131-01A-11R-2055-13	-118.745	-188.893	115.972	2
TCGA-HF-7132-01A-11R-2055-13	-153.757	-239.546	3.28069	3
TCGA-HF-7133-01A-11R-2055-13	-167.833	-168.67	96.4722	2
TCGA-HF-7134-01A-11R-2055-13	-258.762	-169.953	101.126	1
TCGA-HF-7136-01A-11R-2055-13	-164.603	-254.764	110.659	2
TCGA-HF-A5NB-01A-11R-A31P-31	-236.785	-179.644	58.9869	1
TCGA-HJ-7597-01A-21R-2203-13	-100.388	-174.31	69.7362	4
TCGA-HU-8238-01A-11R-2343-13	-224.4	-51.5492	47.8254	4
TCGA-HU-8243-01A-11R-2343-13	-197.819	-143.414	107.457	4
TCGA-HU-8244-01A-11R-2343-13	-333.809	-208.512	34.003	1
TCGA-HU-8249-01A-11R-A36D-31	-209.277	-114.644	-62.498	3
TCGA-HU-8602-01A-11R-2402-13	-119.377	-147.316	5.15322	4
TCGA-HU-8604-01A-11R-2402-13	-224.713	-167.824	-12.8949	3
TCGA-HU-8608-01A-11R-2402-13	-256.014	-111.852	46.9057	1
TCGA-HU-8610-01A-22R-2402-13	-207.604	-131.169	119.727	1
TCGA-HU-A4G2-01A-11R-A251-31	-228.204	-118.621	92.0569	1
TCGA-HU-A4G3-01A-11R-A24K-31	-189.586	-227.983	27.0644	2
TCGA-HU-A4G6-01A-11R-A24K-31	-171.388	-195.51	-57.1659	3
TCGA-HU-A4G8-01A-11R-A251-31	-299.827	-161.288	86.1971	1
TCGA-HU-A4G9-01A-11R-A24K-31	-305.66	-354.719	80.4368	1
TCGA-HU-A4GC-01A-12R-A251-31	-207.357	-271.016	100.709	2
TCGA-HU-A4GD-01A-11R-A36D-31	-226.685	-233.622	-33.8504	3
TCGA-HU-A4GF-01A-11R-A24K-31	-201.814	-221.053	2.47954	3
TCGA-HU-A4GH-01A-11R-A24K-31	-293.533	-88.0276	-9.49736	1
TCGA-HU-A4GJ-01A-11R-A251-31	-134.096	-145.58	28.0283	4
TCGA-HU-A4GN-01A-11R-A251-31	-360.907	-279.223	50.6846	1
TCGA-HU-A4GP-01A-11R-A251-31	-194.269	-229.344	24.8853	2
TCGA-HU-A4GQ-01A-11R-A36D-31	-251.006	-149.23	77.329	1
TCGA-HU-A4GT-01A-21R-A251-31	-291.21	-282.534	30.4273	1
TCGA-HU-A4GU-01A-11R-A251-31	-174.092	-357.323	1.65978	2
TCGA-HU-A4GX-01A-12R-A251-31	-219.331	-287.357	40.1265	2
TCGA-HU-A4GY-01A-21R-A24K-31	-253.57	-75.0344	-13.4394	4
TCGA-HU-A4H0-01A-11R-A251-31	-259.02	-174.861	-21.6945	3
TCGA-HU-A4H2-01A-11R-A251-31	-213.943	-176.173	97.0053	1
TCGA-HU-A4H3-01A-21R-A251-31	-158.134	-253.095	44.6001	2
TCGA-HU-A4H4-01A-21R-A251-31	-252.246	-219.495	49.1689	1
TCGA-HU-A4H5-01A-21R-A251-31	-149.204	-209.363	-22.0678	3
TCGA-HU-A4H6-01A-11R-A251-31	-249.376	-221.542	80.828	1
TCGA-HU-A4H8-01A-11R-A251-31	-342.092	-256.311	46.9075	1
TCGA-HU-A4HB-01A-12R-A251-31	-169.128	-208.913	10.1873	3
TCGA-HU-A4HD-01A-11R-A251-31	-124.088	-265.771	142.096	2
TCGA-IN-7806-01A-11R-2055-13	-256.963	-157.739	32.0303	1
TCGA-IN-7808-01A-11R-2203-13	-196.166	-222.581	-72.0909	3
TCGA-IN-8462-01A-11R-2343-13	-190.22	-194.544	-1.22726	3
TCGA-IN-8663-01A-11R-2402-13	-359.672	-145.189	84.5224	1
TCGA-IN-A6RI-01A-11R-A32D-31	-203.613	-243.181	107.244	2
TCGA-IN-A6RJ-01A-21R-A33Y-31	-359.427	-90.8475	103.813	1
TCGA-IN-A6RL-01A-11R-A32D-31	-120.674	-202.968	-24.7797	3
TCGA-IN-A6RN-01A-12R-A33Y-31	-150.486	-254.924	31.9485	2
TCGA-IN-A6RO-01A-12R-A33Y-31	-336.878	-238.167	89.2254	1
TCGA-IN-A6RR-01A-12R-A32D-31	-158.803	-84.2081	98.9421	4
TCGA-IN-A6RS-01A-12R-A354-31	-253.402	-170.068	98.1058	1
TCGA-IN-A7NR-01A-11R-A354-31	-178.611	-173.606	-13.2552	3
TCGA-IN-A7NT-01A-21R-A354-31	-237.176	-95.8068	170.719	1
TCGA-IN-A7NU-01A-22R-A354-31	-265.704	8.44584	61.2596	4
TCGA-IN-AB1V-01A-21R-A414-31	-202.184	-170.747	-16.2236	3
TCGA-IN-AB1X-01A-11R-A39E-31	-202.861	-210.31	149.567	2
TCGA-IP-7968-01A-11R-2203-13	-148.884	-128.829	85.5727	4
TCGA-KB-A6F7-01A-12R-A32D-31	-209.893	-175.063	121.517	1
TCGA-KB-A93G-01A-11R-A39E-31	-188.626	-173.187	-47.9366	3
TCGA-KB-A93H-01A-11R-A39E-31	-295.996	-237.095	103.353	1
TCGA-KB-A93J-01A-11R-A39E-31	-271.505	-191.718	50.3894	1
TCGA-MX-A5UG-01A-21R-A31P-31	-165.131	-125.966	28.0993	4
TCGA-MX-A5UJ-01A-11R-A31P-31	-167.212	-268.694	-19.7854	3
TCGA-MX-A663-01A-11R-A31P-31	-41.5374	-286.611	1.69524	2
TCGA-MX-A666-01A-11R-A31P-31	-127.328	-280.386	129.433	2
TCGA-R5-A7O7-01A-11R-A33Y-31	-178.394	-286.19	52.2289	2
TCGA-R5-A7ZE-01B-11R-A354-31	-228.211	-214.855	184.568	1
TCGA-R5-A7ZF-01A-11R-A354-31	-212.06	-142.803	13.3345	3
TCGA-R5-A7ZI-01A-11R-A354-31	-254.456	-261.165	-38.0558	3
TCGA-R5-A7ZR-01A-11R-A354-31	-269.215	-200.068	150.625	1
TCGA-R5-A805-01A-11R-A36D-31	-167.983	-152.514	100.051	4
TCGA-RD-A7BS-01A-11R-A32D-31	-137.807	-30.4293	58.6737	4
TCGA-RD-A7BT-01A-11R-A33Y-31	-241.818	-170.549	66.2872	1
TCGA-RD-A7BW-01A-11R-A32D-31	-34.662	-146.81	-67.0685	3
TCGA-RD-A7C1-01A-11R-A32D-31	-142.022	-110.535	27.3939	4
TCGA-RD-A8MV-01A-11R-A36D-31	-134.459	-193.442	105.198	2
TCGA-RD-A8MW-01A-11R-A36D-31	-65.0705	-178.991	47.1356	4
TCGA-RD-A8N0-01A-12R-A36D-31	-176.026	-96.211	60.3091	4
TCGA-RD-A8N1-01A-12R-A36D-31	-125.001	-178.429	23.7663	3
TCGA-RD-A8N2-01A-12R-A36D-31	-126.923	-180.866	-91.8762	3
TCGA-RD-A8N4-01A-21R-A36D-31	-85.6922	-163.947	-95.3889	3
TCGA-RD-A8N5-01A-12R-A36D-31	-184.533	-115.202	61.8052	4
TCGA-RD-A8N6-01A-11R-A36D-31	-132.689	-204.547	-23.7013	3
TCGA-RD-A8N9-01A-12R-A39E-31	-101.742	-86.6462	145.707	4
TCGA-RD-A8NB-01A-12R-A39E-31	-132.687	-127.536	34.0253	4
TCGA-SW-A7EA-01A-12R-A354-31	-340.951	-208.408	74.9515	1
TCGA-SW-A7EB-01A-11R-A354-31	-148.602	-404.583	75.1753	2
TCGA-VQ-A8DT-01A-11R-A36D-31	-240.077	-228.407	77.3368	1
TCGA-VQ-A8DU-01A-11R-A36D-31	-227.128	-249.029	-8.21669	3
TCGA-VQ-A8DV-01A-12R-A36D-31	-183.347	-265.2	148.08	2
TCGA-VQ-A8DZ-01A-11R-A36D-31	-139.878	-169.323	20.11	3
TCGA-VQ-A8E0-01A-11R-A414-31	-143.478	-122.143	60.0964	4
TCGA-VQ-A8E2-01A-11R-A36D-31	-159.288	-149.223	62.1535	4
TCGA-VQ-A8E3-01A-11R-A39E-31	-143.763	-153.125	-14.6449	3
TCGA-VQ-A8E7-01B-11R-A414-31	-130.477	-130.769	110.56	4
TCGA-VQ-A8P2-01A-11R-A36D-31	-293.972	-297.882	98.7918	1
TCGA-VQ-A8P3-01A-11R-A36D-31	-221.157	-52.8527	112.252	4
TCGA-VQ-A8P5-01A-11R-A39E-31	-199.4	-87.8115	68.1159	4
TCGA-VQ-A8P8-01A-11R-A39E-31	-211.134	-176.192	46.6816	1
TCGA-VQ-A8PB-01A-11R-A39E-31	-286.93	-213.482	95.8097	1
TCGA-VQ-A8PC-01A-11R-A39E-31	-154.801	-199.847	-45.3117	3
TCGA-VQ-A8PD-01A-11R-A414-31	-199.386	-164.445	-35.7612	3
TCGA-VQ-A8PE-01A-11R-A414-31	-253.842	-342.271	76.4014	2
TCGA-VQ-A8PF-01A-11R-A414-31	-176.903	-202.746	96.8265	2
TCGA-VQ-A8PH-01A-12R-A414-31	-209.222	-318.978	-53.9585	3
TCGA-VQ-A8PJ-01A-11R-A414-31	-94.1969	-130.405	32.3016	4
TCGA-VQ-A8PK-01A-12R-A414-31	-171.574	-131.107	74.6496	4
TCGA-VQ-A8PM-01A-21R-A414-31	-197.85	-221.491	57.3907	2
TCGA-VQ-A8PO-01A-11R-A414-31	-263.496	-300.91	51.4746	1
TCGA-VQ-A8PP-01A-21R-A414-31	-169.028	-253.789	18.7028	2
TCGA-VQ-A8PQ-01A-11R-A414-31	-173.055	-85.9317	76.0656	4
TCGA-VQ-A8PU-01A-12R-A414-31	-186.812	-226.925	87.0584	2
TCGA-VQ-A8PX-01A-12R-A414-31	-167.807	-196.73	107.118	2
TCGA-VQ-A91A-01A-11R-A414-31	-135.138	-175.746	35.1425	4
TCGA-VQ-A91D-01A-11R-A414-31	-229.928	-241.57	30.2357	1
TCGA-VQ-A91E-01A-31R-A414-31	-136.159	-278.582	95.4579	2
TCGA-VQ-A91K-01A-11R-A414-31	-338.036	-318.979	124.348	1
TCGA-VQ-A91N-01A-11R-A414-31	-122.374	-248.077	47.8419	2
TCGA-VQ-A91Q-01A-12R-A414-31	-119.328	-48.4032	-43.8625	4
TCGA-VQ-A91S-01A-11R-A414-31	-192.007	-187.318	70.4678	2
TCGA-VQ-A91U-01A-11R-A414-31	-251.489	-179.477	3.3649	1
TCGA-VQ-A91V-01A-11R-A414-31	-195.964	-80.8062	84.2497	4
TCGA-VQ-A91W-01A-11R-A414-31	-297.785	-168.81	42.57	1
TCGA-VQ-A91X-01A-12R-A414-31	-258.633	-304.142	-13.6817	1
TCGA-VQ-A91Y-01A-11R-A414-31	-98.9799	-182.219	85.0007	2
TCGA-VQ-A91Z-01A-11R-A414-31	-219.824	-286.528	-15.7036	3
TCGA-VQ-A922-01A-11R-A414-31	-76.0361	-154.137	50.229	4
TCGA-VQ-A923-01A-11R-A414-31	-134.558	-116.811	46.5288	4
TCGA-VQ-A924-01A-11R-A414-31	-271.79	-209.219	71.2107	1
TCGA-VQ-A925-01A-11R-A414-31	-166.749	-150.072	55.0307	4
TCGA-VQ-A927-01A-12R-A414-31	-223.676	-252.258	69.6867	2
TCGA-VQ-A928-01A-11R-A414-31	-78.7567	-155.45	90.23	4
TCGA-VQ-A92D-01A-11R-A414-31	-129.27	-220.652	91.6757	2
TCGA-VQ-A94O-01A-11R-A414-31	-186.454	-233.954	13.1602	3
TCGA-VQ-A94P-01A-13R-A414-31	-86.8405	-83.2913	-43.3327	4
TCGA-VQ-A94R-01A-11R-A414-31	-169.906	-147.258	-45.2445	3
TCGA-VQ-A94T-01A-11R-A414-31	-254.587	5.29609	25.5044	4
TCGA-VQ-A94U-01A-12R-A414-31	-124.181	-65.3838	52.8306	4
TCGA-VQ-AA64-01A-11R-A414-31	-122.08	-78.5812	23.7564	4
TCGA-VQ-AA68-01A-11R-A414-31	-272.931	-215.163	68.9718	1
TCGA-VQ-AA69-01A-11R-A414-31	-279.742	-139.193	-147.665	3
TCGA-VQ-AA6A-01A-11R-A414-31	-302.918	-167.018	38.2771	1
TCGA-VQ-AA6B-01A-11R-A414-31	-244.304	-351.31	31.2657	2
TCGA-VQ-AA6D-01A-11R-A414-31	-207.525	-214.766	156.997	2
TCGA-VQ-AA6F-01A-31R-A414-31	-165.902	-137.461	45.3182	4
TCGA-VQ-AA6G-01A-11R-A414-31	-204.654	-205.25	79.2708	2
TCGA-VQ-AA6I-01A-11R-A414-31	-280.522	-233.188	-15.6765	1
TCGA-VQ-AA6J-01A-11R-A414-31	-154.901	-177.874	9.23313	3
TCGA-VQ-AA6K-01A-11R-A414-31	-83.5072	-65.0429	33.6238	4
TCGA-ZA-A8F6-01A-23R-A36D-31	-206.449	-159.746	64.4968	1
TCGA-ZQ-A9CR-01A-11R-A39E-31	-190.258	-268.666	19.2114	2
