# Supplementary material for: Dissecting cancer heterogeneity based on dimension reduction of transcriptomic profiles using extreme learning machines
Source: PLoS One. 2018 Sep 14;13(9):e0203824. doi: 10.1371/journal.pone.0203824 (PMC6138406; doi:10.1371/journal.pone.0203824)
Supplement: S3 Table — (XLSX) [file pone.0203824.s014.xlsx]

## Sheet: OV
TCGA Patients ID	Feature 1	Feature 2	Feature 3	Label
TCGA-04-1331	2.48746	-27.1763	-120.434	2
TCGA-04-1332	-14.24	-37.2786	-156.373	1
TCGA-04-1335	-0.338138	7.47464	-103.321	2
TCGA-04-1336	17.0989	-35.8746	-96.1611	2
TCGA-04-1337	-2.91828	-48.6647	-106.147	3
TCGA-04-1338	-13.8584	-20.0502	-98.8945	2
TCGA-04-1341	-3.37033	-11.112	-134.129	1
TCGA-04-1342	33.2709	-31.9906	-96.5044	4
TCGA-04-1343	20.1855	-43.4768	-112.478	3
TCGA-04-1346	20.6079	-33.55	-127.547	3
TCGA-04-1347	2.98259	-51.2374	-165.076	1
TCGA-04-1348	2.82312	-72.0526	-147.476	3
TCGA-04-1349	41.1667	-29.8824	-108.235	4
TCGA-04-1350	43.3038	-27.8636	-125.803	4
TCGA-04-1351	-35.4563	-27.4689	-123.175	1
TCGA-04-1356	-26.7965	-13.4043	-109.119	2
TCGA-04-1357	36.385	-32.6686	-127.193	4
TCGA-04-1360	-25.2106	-23.8897	-104.798	2
TCGA-04-1361	4.61464	-43.0271	-131.262	3
TCGA-04-1362	-11.9784	-23.5609	-124.497	2
TCGA-04-1364	-36.7098	-36.3803	-148.118	1
TCGA-04-1365	20.0895	-42.8722	-128.746	3
TCGA-04-1367	35.5027	-13.623	-97.875	4
TCGA-04-1371	-19.0294	-58.6636	-121.8	1
TCGA-04-1514	-31.7665	-53.2217	-159.346	1
TCGA-04-1517	21.7118	-42.6407	-94.2381	3
TCGA-04-1519	39.2083	-33.947	-120.117	4
TCGA-04-1525	28.4009	-54.5894	-120.169	3
TCGA-04-1530	5.83899	-17.04	-113.355	2
TCGA-04-1536	46.3218	-38.6552	-78.2548	4
TCGA-04-1542	-2.42462	-39.9088	-139.942	1
TCGA-04-1638	46.8822	-25.5848	-132.808	4
TCGA-04-1646	13.8879	-24.4135	-160.641	1
TCGA-04-1648	24.0537	-40.0497	-164.068	3
TCGA-04-1649	22.0682	32.8142	-110.079	4
TCGA-04-1651	26.1419	-32.6472	-104.767	4
TCGA-04-1652	33.593	1.9327	-110.772	4
TCGA-04-1654	18.6856	-43.5487	-111.919	3
TCGA-04-1655	56.0378	-57.0425	-91.2047	3
TCGA-09-0364	-58.7435	-57.441	-123.04	1
TCGA-09-0365	-5.86735	-18.7613	-144.112	1
TCGA-09-0366	55.4767	-15.8875	-116.624	4
TCGA-09-0367	37.3503	-24.8864	-115.106	4
TCGA-09-0369	-41.7516	8.04737	-117.349	2
TCGA-09-1659	16.3317	-44.1788	-103.042	3
TCGA-09-1661	33.2321	-59.2948	-151.757	3
TCGA-09-1662	60.3555	-40.7027	-101.259	4
TCGA-09-1664	28.5741	-35.4432	-119.454	3
TCGA-09-1665	14.2494	-19.2229	-93.4701	2
TCGA-09-1666	17.1749	-22.3741	-94.6433	2
TCGA-09-1667	-3.41513	-18.8635	-96.8555	2
TCGA-09-1668	56.8767	-33.9512	-104.589	4
TCGA-09-1669	36.0974	-35.6327	-100.381	4
TCGA-09-1670	41.3142	-54.3828	-91.095	3
TCGA-09-1672	48.9187	-49.2787	-103.756	3
TCGA-09-1673	49.882	-83.3347	-197.383	3
TCGA-09-1674	-29.0114	-38.6236	-151.119	1
TCGA-09-1675	45.3661	-17.9797	-110.247	4
TCGA-09-2043	73.8848	1.99407	-93.0837	4
TCGA-09-2044	-10.8684	-41.2951	-95.7745	2
TCGA-09-2045	20.5625	-8.91563	-144.308	4
TCGA-09-2048	-15.4605	6.20127	-146.021	1
TCGA-09-2049	-2.48322	-30.7754	-144.801	1
TCGA-09-2050	-26.5468	-18.5449	-137.358	1
TCGA-09-2051	13.8987	-20.4561	-124.272	2
TCGA-09-2053	5.39772	-48.6101	-97.194	3
TCGA-09-2054	2.04035	-45.6441	-172.356	1
TCGA-09-2055	-36.2724	-10.8846	-170.773	1
TCGA-09-2056	43.1728	-48.3223	-128.609	3
TCGA-10-0925	40.6842	-49.2382	-145.433	3
TCGA-10-0926	14.1788	-69.8913	-115.66	3
TCGA-10-0927	12.9927	-20.6965	-151.978	1
TCGA-10-0928	55.9517	-23.7015	-163.507	4
TCGA-10-0930	62.61	5.7708	-118.236	4
TCGA-10-0931	2.56284	0.391966	-148.006	1
TCGA-10-0933	-51.2497	-32.9702	-121.844	1
TCGA-10-0934	21.5419	-43.2493	-96.3828	3
TCGA-10-0935	-7.43694	-19.1405	-91.1338	2
TCGA-10-0936	-1.65752	-57.956	-115.429	3
TCGA-10-0937	10.5836	1.24101	-141.543	4
TCGA-10-0938	-12.1126	-49.6326	-97.8754	2
TCGA-13-0714	35.9167	-17.4	-104.365	4
TCGA-13-0717	46.6785	-9.9222	-123.444	4
TCGA-13-0720	10.0749	24.8255	-102.398	2
TCGA-13-0723	-13.1285	-20.4121	-146.245	1
TCGA-13-0724	36.9696	-24.3281	-131.359	4
TCGA-13-0725	0.111482	-34.2763	-97.3128	2
TCGA-13-0726	54.1331	-16.6503	-115.27	4
TCGA-13-0727	31.5922	-44.3184	-104.663	3
TCGA-13-0730	-26.102	-50.6761	-120.895	1
TCGA-13-0751	23.8856	-1.35736	-131.79	4
TCGA-13-0755	14.5156	22.435	-86.4504	2
TCGA-13-0757	11.6947	-26.1562	-126.098	2
TCGA-13-0758	11.9552	-35.1303	-118.655	3
TCGA-13-0761	38.4009	-16.0865	-87.0798	4
TCGA-13-0762	25.9904	6.48901	-157.505	4
TCGA-13-0764	-31.5363	-51.0351	-129.658	1
TCGA-13-0765	28.4185	-71.0094	-102.709	3
TCGA-13-0766	-39.7507	-35.1154	-174	1
TCGA-13-0768	33.124	-45.3891	-163.337	3
TCGA-13-0791	14.9175	-26.5321	-106.525	2
TCGA-13-0792	5.90263	-59.0669	-120.964	3
TCGA-13-0793	18.7778	1.89234	-121.81	4
TCGA-13-0794	34.6374	-12.6385	-139.969	4
TCGA-13-0795	36.9801	-55.3347	-99.4727	3
TCGA-13-0797	32.8195	-0.0481485	-101.539	4
TCGA-13-0799	-3.73361	-19.3513	-145.923	1
TCGA-13-0800	-63.2149	-51.3061	-188.492	1
TCGA-13-0801	-14.5634	-30.3866	-131.555	1
TCGA-13-0802	-67.0954	-40.9376	-146.443	1
TCGA-13-0803	4.7699	-33.1643	-127.313	3
TCGA-13-0804	39.0441	-11.2516	-89.6306	4
TCGA-13-0805	13.4549	-31.489	-113.604	2
TCGA-13-0807	22.6354	-26.6291	-129.203	4
TCGA-13-0883	54.3124	10.9191	-136.111	4
TCGA-13-0884	8.18284	-19.1442	-117.622	2
TCGA-13-0885	38.1941	-16.0377	-98.1137	4
TCGA-13-0886	-10.7441	-30.9366	-135.878	1
TCGA-13-0887	15.8308	-27.8792	-163.603	1
TCGA-13-0888	1.78994	-26.1214	-172.645	1
TCGA-13-0889	-7.0939	-14.8534	-128.021	2
TCGA-13-0890	-44.3151	6.10163	-147.057	1
TCGA-13-0891	-50.5727	-26.9515	-166.378	1
TCGA-13-0893	-13.9208	-30.7128	-132.495	1
TCGA-13-0894	-5.06361	-6.40554	-101.712	2
TCGA-13-0897	0.766482	-1.00042	-87.7334	2
TCGA-13-0899	26.7899	-17.8821	-133.198	4
TCGA-13-0900	-32.511	-0.210679	-113.623	2
TCGA-13-0901	16.7941	-43.6343	-172.748	1
TCGA-13-0903	13.6751	-13.7879	-116.544	2
TCGA-13-0904	38.5765	-20.7177	-107.942	4
TCGA-13-0905	9.01002	-7.70165	-143.828	1
TCGA-13-0906	-3.30087	-26.0774	-100.887	2
TCGA-13-0908	33.0853	-2.24732	-102.014	4
TCGA-13-0910	23.9915	-20.0159	-103.877	4
TCGA-13-0911	0.0310485	-34.2555	-123.655	2
TCGA-13-0912	33.3499	-37.674	-96.5951	4
TCGA-13-0913	-12.5417	-79.4549	-157.237	1
TCGA-13-0916	-47.6723	-20.5729	-162.913	1
TCGA-13-0919	14.4941	-13.0518	-84.793	2
TCGA-13-0920	-11.7845	-12.2686	-113.417	2
TCGA-13-0921	30.5033	-49.4053	-142.48	3
TCGA-13-0923	-37.235	4.95492	-148.528	1
TCGA-13-0924	0.106584	-32.0818	-113.266	2
TCGA-13-1403	42.3245	-26.5604	-87.3349	4
TCGA-13-1404	-11.0811	-0.81383	-95.7878	2
TCGA-13-1405	29.1233	-48.3981	-124.961	3
TCGA-13-1407	-10.3308	-31.8952	-130.735	1
TCGA-13-1408	-15.5264	-38.5832	-115.277	2
TCGA-13-1409	26.4564	-53.0642	-133.406	3
TCGA-13-1410	38.5097	-15.7448	-125.912	4
TCGA-13-1411	5.82786	-28.822	-98.5874	2
TCGA-13-1412	9.69991	-27.8383	-81.88	2
TCGA-13-1477	20.4912	-11.9429	-129.181	4
TCGA-13-1481	4.39451	-37.7174	-129.111	3
TCGA-13-1482	14.7386	-43.5278	-106.015	3
TCGA-13-1483	10.9599	-22.5427	-126.38	2
TCGA-13-1484	27.5997	-40.9519	-141.995	3
TCGA-13-1485	22.5984	-3.5671	-105.94	4
TCGA-13-1487	-6.81365	-28.0737	-114.5	2
TCGA-13-1488	-9.07311	-31.3794	-115.004	2
TCGA-13-1489	0.18801	-46.0818	-72.7989	2
TCGA-13-1491	36.8319	-49.7726	-101.492	3
TCGA-13-1492	-16.6596	-35.6018	-164.643	1
TCGA-13-1494	-25.8495	-33.7892	-132.313	1
TCGA-13-1495	48.3142	-34.6241	-147.819	4
TCGA-13-1496	14.3511	-30.4925	-146.023	3
TCGA-13-1497	-30.4579	-25.6308	-156.572	1
TCGA-13-1498	33.1177	-37.0483	-129.687	3
TCGA-13-1499	5.31967	-34.9752	-112.724	2
TCGA-13-1500	15.5488	-2.30902	-87.3867	2
TCGA-13-1501	-26.7543	-40.1281	-109.471	2
TCGA-13-1504	17.3111	-29.6882	-111.427	2
TCGA-13-1505	-7.32938	-49.4104	-124.288	3
TCGA-13-1506	-28.2786	-45.0452	-143.304	1
TCGA-13-1507	-17.2125	-5.74383	-147.004	1
TCGA-13-1509	5.45318	0.272801	-103.134	2
TCGA-13-1510	32.0584	-48.0945	-122.383	3
TCGA-13-1511	10.6931	14.007	-94.6944	2
TCGA-13-1512	-9.56866	-12.4483	-136.605	1
TCGA-13-2060	6.69912	-55.4063	-125.452	3
TCGA-20-0987	23.5172	-7.54012	-138.195	4
TCGA-20-0990	-15.9033	-35.3709	-106.928	2
TCGA-20-0991	-15.8945	-29.8979	-141.308	1
TCGA-20-0996	18.8279	-0.408376	-123.586	4
TCGA-20-1682	15.1388	-29.7745	-122.716	3
TCGA-20-1683	43.2495	-42.216	-129.145	3
TCGA-20-1684	-2.05101	-38.2879	-173.469	1
TCGA-20-1685	-8.10701	-49.0113	-121.651	3
TCGA-20-1686	-15.3406	-31.9669	-149.527	1
TCGA-20-1687	60.4805	-42.4537	-95.4544	4
TCGA-23-1021	5.59457	-35.2119	-114.555	2
TCGA-23-1022	5.66769	-2.40688	-128.526	2
TCGA-23-1023	-19.4491	-29.9277	-74.2388	2
TCGA-23-1024	-13.5582	-34.3338	-108.006	2
TCGA-23-1026	42.3086	-15.7517	-140.449	4
TCGA-23-1027	25.6715	-13.7025	-105.751	4
TCGA-23-1028	-20.8222	-17.1722	-151.533	1
TCGA-23-1029	-4.60479	-6.91625	-105.556	2
TCGA-23-1030	31.0243	-26.549	-128.353	4
TCGA-23-1031	24.8008	-28.5623	-130.796	4
TCGA-23-1032	-57.832	-30.4887	-161.796	1
TCGA-23-1107	12.7438	-47.5422	-131.297	3
TCGA-23-1109	40.0304	-24.0056	-125.977	4
TCGA-23-1110	-25.3089	-47.0499	-113.775	1
TCGA-23-1111	35.8704	-29.8752	-76.5455	4
TCGA-23-1113	17.4865	-12.7641	-96.8065	2
TCGA-23-1114	10.2994	-37.6272	-142.984	3
TCGA-23-1116	15.4558	-26.5349	-116.163	2
TCGA-23-1117	22.5447	-26.3627	-88.2546	2
TCGA-23-1118	4.15562	-13.2627	-138.541	1
TCGA-23-1119	-6.98241	-15.1993	-128.352	2
TCGA-23-1120	28.8996	-40.1515	-141.395	3
TCGA-23-1121	-13.5619	-16.9574	-201.84	1
TCGA-23-1122	-13.9382	-52.4058	-116.426	3
TCGA-23-1123	17.2935	-61.0086	-136.248	3
TCGA-23-1124	25.3879	-4.09447	-141.557	4
TCGA-23-1809	23.7437	-38.709	-138.806	3
TCGA-23-2072	57.8841	-25.6323	-108.974	4
TCGA-23-2077	-37.9022	-43.7879	-163.384	1
TCGA-23-2078	-4.15978	-36.2301	-107.125	2
TCGA-23-2079	5.48144	-29.6354	-118.53	2
TCGA-23-2081	10.7874	-23.5605	-97.4262	2
TCGA-23-2084	-18.526	-24.8396	-73.6741	2
TCGA-24-0966	1.2057	-16.4579	-106.238	2
TCGA-24-0968	16.2216	-44.5714	-155.66	3
TCGA-24-0970	-6.68129	-74.5717	-102.994	3
TCGA-24-0975	23.0245	-48.3608	-91.562	3
TCGA-24-0979	-6.47024	-31.6519	-154.267	1
TCGA-24-0980	9.12813	14.5297	-125.674	2
TCGA-24-0982	2.82869	-39.8953	-119.912	3
TCGA-24-1103	-61.7248	-4.38175	-132.85	1
TCGA-24-1104	13.5831	-15.3899	-114.9	2
TCGA-24-1105	26.0589	-12.9554	-96.1074	4
TCGA-24-1413	42.6235	-27.2571	-113.537	4
TCGA-24-1416	-8.21756	-30.797	-158.864	1
TCGA-24-1417	28.6512	-50.2803	-120.042	3
TCGA-24-1418	6.26364	-11.1652	-104.618	2
TCGA-24-1419	-4.19605	-28.3973	-158.165	1
TCGA-24-1422	27.8067	-21.7325	-115.251	4
TCGA-24-1423	17.0862	-43.9656	-142.183	3
TCGA-24-1424	-8.29269	-51.3516	-142.208	1
TCGA-24-1425	6.84562	4.9717	-103.692	2
TCGA-24-1426	41.9412	-38.4918	-111.781	4
TCGA-24-1427	17.7128	-45.6791	-93.2526	3
TCGA-24-1428	7.41857	-6.92153	-119.756	2
TCGA-24-1430	22.4793	-47.4849	-166.453	3
TCGA-24-1431	10.6636	-27.5312	-104.674	2
TCGA-24-1434	7.65622	-29.7581	-102.008	2
TCGA-24-1435	33.4283	-35.9599	-134	3
TCGA-24-1436	34.4647	-16.0734	-90.0827	4
TCGA-24-1463	20.9443	-45.562	-81.975	2
TCGA-24-1464	-21.2493	-45.0495	-108.91	2
TCGA-24-1466	20.5778	-18.417	-155.164	4
TCGA-24-1467	30.3379	-57.286	-142.456	3
TCGA-24-1469	-27.6624	-42.2958	-146.009	1
TCGA-24-1470	43.7798	-21.729	-127.179	4
TCGA-24-1471	48.6922	-30.8675	-113.966	4
TCGA-24-1474	-0.635538	-39.133	-150.807	1
TCGA-24-1544	26.7314	-43.8397	-164.664	3
TCGA-24-1545	46.3346	-19.6825	-104.585	4
TCGA-24-1546	37.0397	-13.0258	-125.175	4
TCGA-24-1548	-13.3734	-26.5694	-127.228	1
TCGA-24-1549	-0.786081	-34.4635	-186.131	1
TCGA-24-1550	-30.1278	-77.9839	-128.328	1
TCGA-24-1551	54.2886	-6.42081	-118.796	4
TCGA-24-1552	0.60751	-29.5112	-99.2008	2
TCGA-24-1553	42.4714	-25.6639	-140.752	4
TCGA-24-1555	8.613	-28.7011	-118.777	2
TCGA-24-1556	0.86044	-10.1668	-113.103	2
TCGA-24-1557	7.20999	-16.2971	-100.498	2
TCGA-24-1558	5.46448	-39.0497	-121.667	3
TCGA-24-1560	34.3667	-5.86015	-120.66	4
TCGA-24-1562	15.871	-23.5424	-125.748	4
TCGA-24-1563	-1.14376	-32.0691	-96.0092	2
TCGA-24-1564	19.223	-33.0117	-123.617	3
TCGA-24-1565	45.7656	-26.7215	-166.23	4
TCGA-24-1567	-31.2307	-28.1874	-129.629	1
TCGA-24-1603	-6.64489	-5.05034	-148.628	1
TCGA-24-1604	17.5534	-39.8795	-132.466	3
TCGA-24-1614	-6.99712	-39.0993	-138.56	1
TCGA-24-1616	-15.9496	-27.3733	-139.812	1
TCGA-24-1842	32.7822	-20.0201	-119.969	4
TCGA-24-1843	-33.8753	-36.4218	-129.323	1
TCGA-24-1844	6.49238	-16.7916	-146.97	1
TCGA-24-1845	2.10575	-0.892747	-125.137	2
TCGA-24-1846	20.1397	-13.2059	-119.245	4
TCGA-24-1847	31.7773	-22.9352	-114.463	4
TCGA-24-1849	29.8468	-48.7346	-106.758	3
TCGA-24-1850	-11.6051	-25.5759	-117.369	2
TCGA-24-1920	-4.24932	-38.5417	-115.891	2
TCGA-24-1923	19.8217	-49.1257	-131.16	3
TCGA-24-1924	11.8322	-6.91466	-118.249	2
TCGA-24-1928	6.63646	-66.2734	-110.838	3
TCGA-24-1930	14.2058	-49.6999	-135.4	3
TCGA-24-2019	3.33547	-53.8831	-153.079	1
TCGA-24-2020	-1.27179	-33.0842	-154.808	1
TCGA-24-2023	26.3389	-29.6578	-153.673	3
TCGA-24-2024	21.1639	-7.8379	-140.648	4
TCGA-24-2026	-14.6423	-34.966	-112.843	2
TCGA-24-2027	10.6007	-42.27	-111.617	3
TCGA-24-2029	41.5121	-6.55205	-109.799	4
TCGA-24-2030	-25.8419	13.0247	-139.362	1
TCGA-24-2033	13.0122	-27.8784	-101.627	2
TCGA-24-2035	15.7257	-28.7941	-109.397	2
TCGA-24-2036	17.7324	-18.9556	-143.601	4
TCGA-24-2038	98.4266	-13.6435	-108.75	4
TCGA-24-2254	20.0648	-37.3719	-137.334	3
TCGA-24-2260	19.3113	-28.3264	-136.662	3
TCGA-24-2261	18.8073	-29.9002	-118.836	3
TCGA-24-2262	58.0458	-26.7959	-122.487	4
TCGA-24-2267	33.631	-23.3803	-120.989	4
TCGA-24-2271	40.1941	-14.5383	-124.655	4
TCGA-24-2280	53.8839	-43.3192	-118.378	4
TCGA-24-2281	-2.56466	15.8017	-110.984	2
TCGA-24-2288	22.4497	-32.1382	-122.571	3
TCGA-24-2289	3.25217	-24.9109	-124.835	2
TCGA-24-2290	28.4983	-11.8361	-91.8145	4
TCGA-24-2293	13.4709	-58.6819	-146.643	3
TCGA-24-2295	21.6907	-24.0394	-128.451	4
TCGA-24-2297	-7.91658	-10.2599	-153.539	1
TCGA-24-2298	10.9775	-16.3905	-133.187	2
TCGA-25-1312	-18.5416	-53.3915	-137.132	1
TCGA-25-1313	-7.30902	-44.6217	-149.555	1
TCGA-25-1314	26.4174	-14.4342	-86.408	2
TCGA-25-1315	-15.9017	-57.5294	-118.904	3
TCGA-25-1316	-56.5779	-38.2229	-118.99	1
TCGA-25-1317	2.87134	-18.8111	-115.064	2
TCGA-25-1318	-11.5297	-18.4959	-133.321	1
TCGA-25-1319	32.0676	-47.2621	-127.441	3
TCGA-25-1320	10.4451	-57.9766	-130.104	3
TCGA-25-1321	46.9478	-17.5015	-148.877	4
TCGA-25-1322	41.5016	-40.3258	-135.221	3
TCGA-25-1323	-0.954549	-51.826	-116.083	3
TCGA-25-1324	-7.39775	-48.6904	-164.459	1
TCGA-25-1325	9.69612	-7.53007	-121.241	2
TCGA-25-1326	5.7027	-15.6514	-103.745	2
TCGA-25-1328	33.4175	-22.8761	-116.268	4
TCGA-25-1329	1.36809	-37.6704	-102.797	2
TCGA-25-1623	14.6869	-38.8258	-91.4327	2
TCGA-25-1625	-11.2019	-27.494	-99.3673	2
TCGA-25-1626	26.7409	-47.8607	-107.763	3
TCGA-25-1627	15.8679	-42.3932	-113.383	3
TCGA-25-1628	13.911	-21.9342	-108.856	2
TCGA-25-1630	11.6883	-24.0421	-110.932	2
TCGA-25-1631	26.6794	-61.068	-103.36	3
TCGA-25-1632	52.6758	-25.1162	-118.059	4
TCGA-25-1633	5.01208	-69.5952	-118.856	3
TCGA-25-1634	7.63603	-23.243	-130.333	2
TCGA-25-1635	-3.16762	-40.3563	-133.925	1
TCGA-25-1870	31.4842	-61.7097	-147.822	3
TCGA-25-1871	-3.72935	-60.367	-146.373	1
TCGA-25-1877	-26.7417	-32.2404	-112.721	2
TCGA-25-1878	-1.58684	-19.2412	-119.857	2
TCGA-25-2042	3.91904	-13.3717	-101.919	2
TCGA-25-2391	7.20738	-37.3247	-130.169	3
TCGA-25-2392	12.1711	-46.2815	-133.748	3
TCGA-25-2393	-21.7036	-37.9358	-107.884	2
TCGA-25-2396	24.6598	-36.1001	-143.75	3
TCGA-25-2397	34.1162	-44.439	-136.203	3
TCGA-25-2398	10.1749	-19.4111	-119.149	2
TCGA-25-2399	32.1456	-23.1762	-96.9351	4
TCGA-25-2400	-18.6166	-43.468	-154.793	1
TCGA-25-2401	31.2291	-16.5272	-101.675	4
TCGA-25-2404	2.66331	-36.9205	-111.224	2
TCGA-25-2408	25.547	10.7163	-120.397	4
TCGA-25-2409	49.989	-26.7099	-126.117	4
TCGA-29-1688	19.7036	-40.5171	-119.662	3
TCGA-29-1690	51.7881	1.87002	-120.791	4
TCGA-29-1691	-41.104	-16.08	-91.3851	2
TCGA-29-1693	46.5564	12.4731	-146.302	4
TCGA-29-1694	51.8534	-32.7523	-116.116	4
TCGA-29-1695	-11.9527	-23.9079	-129.69	1
TCGA-29-1696	16.899	-28.6969	-109.058	2
TCGA-29-1697	-18.247	35.3314	-95.1235	2
TCGA-29-1698	13.3774	-38.3402	-116.952	3
TCGA-29-1699	-9.94484	-10.9992	-111.611	2
TCGA-29-1701	19.2458	-25.9611	-121.447	4
TCGA-29-1702	30.5839	-20.0294	-124.858	4
TCGA-29-1703	34.0845	-21.8811	-138.838	4
TCGA-29-1705	13.6776	-47.104	-105.364	3
TCGA-29-1707	16.6118	6.39329	-160.708	4
TCGA-29-1710	52.3298	-63.5538	-116.291	3
TCGA-29-1711	41.4274	24.515	-147.934	4
TCGA-29-1761	14.653	-39.6483	-135.776	3
TCGA-29-1762	-26.8333	-32.5952	-146.244	1
TCGA-29-1763	9.1613	-14.8563	-167.423	1
TCGA-29-1764	22.3285	-3.81948	-115.555	4
TCGA-29-1766	27.8453	-23.4331	-129.653	4
TCGA-29-1768	12.3495	-14.6091	-84.2905	2
TCGA-29-1769	16.4912	-5.15507	-117.433	4
TCGA-29-1770	56.5515	6.7162	-107.009	4
TCGA-29-1771	55.0808	-23.969	-117.57	4
TCGA-29-1774	-34.6767	-55.3922	-140.282	1
TCGA-29-1775	50.0952	-24.7955	-153.572	4
TCGA-29-1776	-3.52385	-17.6691	-133.017	1
TCGA-29-1777	7.52164	-26.9521	-112.867	2
TCGA-29-1778	15.3389	2.87063	-146.926	4
TCGA-29-1781	-7.71924	-14.0844	-109.255	2
TCGA-29-1783	8.84312	-48.0155	-125.378	3
TCGA-29-1784	-16.3279	0.345603	-139.069	1
TCGA-29-1785	30.6759	-53.9937	-112.711	3
TCGA-29-2414	-28.4644	-37.4823	-143.614	1
TCGA-29-2425	-9.48838	2.03492	-116.938	2
TCGA-29-2427	-0.623622	-35.4963	-133.171	1
TCGA-29-2428	-18.3652	-62.9408	-119.335	3
TCGA-29-2429	-29.7527	-48.5021	-73.9506	2
TCGA-30-1714	31.0414	1.88967	-106.664	4
TCGA-30-1718	-23.334	-19.8053	-153.856	1
TCGA-30-1853	44.2774	-4.59344	-146.862	4
TCGA-30-1855	16.1227	-16.8538	-105.396	2
TCGA-30-1856	13.1347	17.3425	-96.7374	2
TCGA-30-1857	37.1389	0.292771	-103.067	4
TCGA-30-1859	30.0054	-13.4022	-123.734	4
TCGA-30-1860	8.49373	-20.5267	-130.543	2
TCGA-30-1861	1.1055	18.2208	-87.195	2
TCGA-30-1862	52.6478	-34.6776	-106.461	4
TCGA-30-1866	4.08117	-9.18166	-152.409	1
TCGA-30-1867	-5.44347	-60.9576	-117.171	3
TCGA-30-1880	32.9764	-14.9608	-92.9867	4
TCGA-30-1887	20.1797	-35.3264	-124.184	3
TCGA-30-1891	12.7957	-58.71	-97.6082	3
TCGA-30-1892	19.1616	-21.6884	-85.2595	2
TCGA-31-1944	15.2837	-32.6466	-114.542	3
TCGA-31-1946	4.7393	-26.4581	-112.694	2
TCGA-31-1950	16.8166	-78.6611	-137.502	3
TCGA-31-1951	29.6098	-34.621	-135.638	3
TCGA-31-1953	4.55566	-50.0345	-112.135	3
TCGA-31-1956	17.142	-37.3578	-124.024	3
TCGA-31-1959	10.3269	-52.4734	-123.913	3
TCGA-36-1568	13.1185	-40.158	-79.2628	2
TCGA-36-1569	25.5069	-68.5869	-122.748	3
TCGA-36-1570	-11.5662	-18.3559	-156.706	1
TCGA-36-1571	34.0706	-50.3482	-107.981	3
TCGA-36-1574	-12.6012	-38.2066	-131.263	1
TCGA-36-1575	30.4179	-66.1471	-131.527	3
TCGA-36-1576	21.0875	-19.8062	-81.4193	2
TCGA-36-1577	-7.37396	-45.5482	-136.645	1
TCGA-36-1578	49.4617	-5.91404	-100.741	4
TCGA-36-1580	54.9125	-27.2886	-119.775	4
TCGA-36-1581	-33.2274	-48.5664	-145.689	1
TCGA-57-1582	6.34262	-61.4437	-119.427	3
TCGA-57-1583	47.2984	-15.2595	-135.035	4
TCGA-57-1584	4.23088	-22.8187	-114.115	2
TCGA-57-1585	19.494	-55.225	-88.6183	3
TCGA-57-1586	17.5322	-47.1783	-156.024	3
TCGA-57-1992	4.29905	-86.9575	-137.04	3
TCGA-57-1993	7.75498	-79.1142	-88.2129	3
TCGA-57-1994	50.0128	-35.2375	-132.326	4
TCGA-59-2348	-11.7075	-31.5405	-145.872	1
TCGA-59-2349	22.581	-59.7435	-126.064	3
TCGA-59-2350	-7.44461	2.00759	-110.241	2
TCGA-59-2351	-31.8188	-36.3939	-144.465	1
TCGA-59-2352	-30.6266	-36.1665	-167.153	1
TCGA-59-2354	3.45104	-50.2899	-115.351	3
TCGA-59-2355	30.1099	-58.088	-103.285	3
TCGA-59-2363	-28.2904	-48.014	-107.076	2
TCGA-61-1721	-10.9675	-69.6262	-160.539	1
TCGA-61-1722	-16.6179	-27.3429	-143.641	1
TCGA-61-1724	10.9529	-42.4594	-149.848	3
TCGA-61-1725	-11.2994	-35.6237	-94.6563	2
TCGA-61-1727	26.1834	-24.3345	-126.548	4
TCGA-61-1728	16.4114	-45.2613	-126.795	3
TCGA-61-1730	12.4504	-15.1595	-103.143	2
TCGA-61-1733	45.672	-36.8751	-135.712	4
TCGA-61-1734	-1.70296	-34.9985	-105.899	2
TCGA-61-1736	45.3649	-45.6747	-125.659	3
TCGA-61-1737	6.73379	-12.0657	-116.248	2
TCGA-61-1738	-58.5835	-17.0149	-178.707	1
TCGA-61-1740	19.7984	-36.143	-107.051	3
TCGA-61-1741	3.82228	7.11586	-137.681	2
TCGA-61-1743	-21.649	-4.00924	-115.061	2
TCGA-61-1895	45.7305	-4.99309	-83.7727	4
TCGA-61-1899	35.697	28.3712	-131.809	4
TCGA-61-1900	-17.7162	-60.9297	-124.489	1
TCGA-61-1901	47.8639	-3.43979	-115.783	4
TCGA-61-1903	60.5751	-3.7087	-77.2255	4
TCGA-61-1904	33.9098	-35.8379	-119.195	4
TCGA-61-1906	7.62049	-14.4872	-98.2347	2
TCGA-61-1907	-20.9968	0.449683	-123.986	2
TCGA-61-1910	50.1703	2.13691	-136.693	4
TCGA-61-1911	12.0956	-21.5223	-124.751	2
TCGA-61-1913	-18.3158	-4.15595	-115.656	2
TCGA-61-1914	9.53402	2.83262	-111.237	2
TCGA-61-1915	13.1629	-16.6284	-140.039	4
TCGA-61-1917	45.4399	-27.8443	-147.268	4
TCGA-61-1918	25.8932	-34.9988	-126.501	3
TCGA-61-1919	-6.95176	-49.3755	-86.7042	2
TCGA-61-1995	25.0135	-10.8878	-116.825	4
TCGA-61-1998	8.57966	-66.6363	-122.252	3
TCGA-61-2000	15.3002	-18.9157	-102.152	2
TCGA-61-2002	20.06	-2.44916	-110.398	4
TCGA-61-2003	20.3416	-50.8849	-109.322	3
TCGA-61-2008	-5.88634	-61.8317	-124.432	3
TCGA-61-2009	-2.39046	-42.3163	-147.274	1
TCGA-61-2012	7.79928	-12.5772	-146.266	1
TCGA-61-2016	7.66386	-46.7767	-114.352	3
TCGA-61-2017	29.1569	-10.3813	-115.892	4
TCGA-61-2018	10.3521	-18.1921	-93.5507	2
TCGA-61-2087	16.9248	-14.6084	-124.618	4
TCGA-61-2088	23.5375	-54.0818	-94.9665	3
TCGA-61-2092	-55.9289	-43.4867	-110.097	1
TCGA-61-2094	13.0086	-25.6142	-138.005	3
TCGA-61-2095	31.4961	0.615266	-108.538	4
TCGA-61-2096	8.0558	-44.0635	-95.3949	2
TCGA-61-2097	6.40101	-43.5053	-152.452	1
TCGA-61-2098	-47.5988	-46.4036	-131.539	1
TCGA-61-2101	24.4337	-9.24513	-125.938	4
TCGA-61-2102	-1.6341	-64.5671	-121.018	3
TCGA-61-2104	43.494	-22.0691	-122.143	4
TCGA-61-2109	13.2027	-45.9384	-78.7536	2
TCGA-61-2110	45.8907	-31.264	-133.111	4
TCGA-61-2111	-62.6303	-85.7592	-123.13	1
TCGA-61-2113	14.1495	-22.4465	-117.798	2
