# Supplementary material for: Dissecting cancer heterogeneity based on dimension reduction of transcriptomic profiles using extreme learning machines
Source: PLoS One. 2018 Sep 14;13(9):e0203824. doi: 10.1371/journal.pone.0203824 (PMC6138406; doi:10.1371/journal.pone.0203824)
Supplement: S4 Table — (XLSX) [file pone.0203824.s015.xlsx]

## Sheet: GC
	Gene.Set.Term	Observed.score	p-value	Adjusted p-value
class1
hsa03430	Mismatch repair	0.695305	< 0.001	< 0.001
GO:0006298	mismatch repair	0.594738	0.002	0.0170134
GO:0030983	mismatched DNA binding	0.778164	0.006	0.0392876
class2
GO:0002039	p53 binding	-0.397019	0.042	0.217395
class3
GO:0017147	Wnt-protein binding	0.695812	< 0.001	< 0.001
hsa04310	Wnt signaling pathway	0.468521	< 0.001	< 0.001
class4
GO:0014031	mesenchymal cell development	0.891296	< 0.001	< 0.001
GO:0010718	positive regulation of epithelial to mesenchymal transition	0.62976	< 0.001	< 0.001
GO:0060317	cardiac epithelial to mesenchymal transition	0.773573	0.006	0.034806

## Sheet: OV
	Gene.Set.Term	Observed.score	p-value	Adjusted p-value
class1
hsa03030	DNA replication	0.728661	< 0.001	< 0.001
GO:0051301	cell division	0.629586	< 0.001	< 0.001
hsa04110	Cell cycle	0.557872	< 0.001	< 0.001
class2
GO:0005201	extracellular matrix structural constituent	0.698397	< 0.001	< 0.001
GO:0022617	extracellular matrix disassembly	0.669566	< 0.001	< 0.001
GO:0030198	extracellular matrix organization	0.599414	< 0.001	< 0.001
GO:0031012	extracellular matrix	0.591388	< 0.001	< 0.001
class3
GO:0019864	IgG binding	0.823793	< 0.001	< 0.001
GO:0035723	interleukin-15-mediated signaling pathway	0.812594	< 0.001	< 0.001
GO:0006956	complement activation	0.765191	< 0.001	< 0.001
GO:0042605	peptide antigen binding	0.759132	< 0.001	< 0.001
GO:0006958	complement activation, classical pathway	0.708852	< 0.001	< 0.001
class4
GO:0032825	positive regulation of natural killer cell differentiation	0.913823	0.002	0.0360836
GO:0035914	skeletal muscle cell differentiation	0.627437	< 0.001	< 0.001
hsa04659	Th17 cell differentiation	0.395024	< 0.001	< 0.001
hsa03030	DNA replication	-0.751	< 0.001	< 0.001
GO:0051301	cell division	-0.619	< 0.001	< 0.001
hsa04110	Cell cycle	-0.604	< 0.001	< 0.001
